# Supplementary material for: Senescent stromal cell-induced divergence and therapeutic resistance in T cell acute lymphoblastic leukemia/lymphoma
Source: Oncotarget. 2016 Nov 7;7(50):83514–29. doi: 10.18632/oncotarget.13158 (PMC5347785; doi:10.18632/oncotarget.13158)
Supplement: Supplementary file 2 [file oncotarget-07-83514-s002.xlsx]

## Sheet: Sheet1
Marker	CCRF-CEM	+ Stroma 1	+ Stroma 2	+ Stroma 3	+ Stroma 4	+ Stroma 5	+ Stroma 6	+ Stroma 7	+ Stroma 8	+ Stroma 9
T cell markers
CD3	++	+	+	+	+	++	+	+++	+	++
CD4	++	+++	++	++	+++	+++	+++	+++	+++	+++
CD8	+++	+++	+++	+++	+	+++	-	+	++	+
CD25	nd	nd	nd	nd	++	+	++	+	-	-
IL-7Ra	+/-	++	+	++	+/-	+	+	+/-	+/-	+/-
CD10	+	++	++	++	-	++	++	+/-	+/-	-
CD1c	+	+	+	++	+/-	+/-	++	++	+	++
CD1a	nd	nd	nd	nd	+++	+++	+++	++	+/-	+++
Stem cell markers
CD117	+/-	+/-	+/-	+	+	+/-	+/-	+/-	+	+
Adhesion molecules
CD62L	+++	+	+/-	+	++	-	++	++	++	++
Receptors
CXCR4	+++	+++	+++	+++	+++	+++	+++	+++	+	+++
CCR7	++	++	++	++	+	+	++	++	++	+
CCR4	+++	++	+	+	+	+/-	+/-	+/-	+/-	+/-
+/-: 1-15%
+: 15-50%
++: More than 50%
+++: More than 90%
