# Supplementary material for: Senescent stromal cell-induced divergence and therapeutic resistance in T cell acute lymphoblastic leukemia/lymphoma
Source: Oncotarget. 2016 Nov 7;7(50):83514–29. doi: 10.18632/oncotarget.13158 (PMC5347785; doi:10.18632/oncotarget.13158)
Supplement: Supplementary file 3 [file oncotarget-07-83514-s003.xlsx]

## Sheet: Sheet1
Hsa-miR-101-3p	Hsa-miR-193b-3p	HSA-miR-21-5p	Hsa-miR-34a-5p
MSH2	BRCA1	BRCA1	XRCC1
	EXO1	MSH6
